# Supplementary material for: Hunger Tradeoffs and Coping Strategies Among Families with Food Insecurity in Massachusetts
Source: Nutrients. 2026 Jun 26;18(13):2087. doi: 10.3390/nu18132087 (PMC13363607; doi:10.3390/nu18132087)
Supplement: Supplementary file 1 [file nutrients-18-02087-s001.zip]

Archive with 1 entries (1 files):
- nutrients-4362618-supplementary.pdf
